# Supplementary material for: Associations Between Pre-Quarantine Exercise and Persistent Symptoms After SARS-CoV-2 Infection
Source: Sports (Basel). 2026 Jul 9;14(7):293. doi: 10.3390/sports14070293 (PMC13417650; doi:10.3390/sports14070293)
Supplement: Supplementary file 1 [file sports-14-00293-s001.zip]

Archive with 1 entries (1 files):
- sports-4363652-supplementary.pdf
